# Supplementary material for: Age-dependent differential iron deficiency responses of rosette leaves during reproductive stages in Arabidopsis thaliana
Source: J Exp Bot. 2025 May 21;76(16):4598–614. doi: 10.1093/jxb/eraf207 (PMC12509885; doi:10.1093/jxb/eraf207)
Supplement: eraf207_Supplementary_Data [file eraf207_supplementary_data.zip]

Archive with 2 entries (2 files):
- jexbot314556-file001.pdf
- jexbot314556-file002.pdf
